# Supplementary material for: Earthworm distributions are not driven by measurable soil properties. Do they really indicate soil quality?
Source: PLoS One. 2021 Aug 30;16(8):e0241945. doi: 10.1371/journal.pone.0241945 (PMC8404981; doi:10.1371/journal.pone.0241945)
Supplement: S7 Table — (XLSX) [file pone.0241945.s008.xlsx]

## Sheet: Sheet1
Generalized Linear Model best fits (expressed as F-values) for selected explanatory soil variables. Species that had a best fit to the null model are not included
Summary of fitted Generalized Linear Models:					Summary of fitted Generalized Linear Models:					Summary of fitted Generalized Linear Models:					Summary of fitted Generalized Linear Models:					Summary of fitted Generalized Linear Models:					Summary of fitted Generalized Linear Models:
Predictors	Soil Bulk Density (g/cm3)				Predictors	Nitrate-N (mg/kg [dry soil])				Predictors	Soil pH				Predictors	SM % mean				Predictors	Temp mean				Predictors	Carbon in Sample (%)
Distribution	Poisson				Distribution	Poisson				Distribution	Poisson				Distribution	Poisson				Distribution	Poisson				Distribution	Poisson
Link function	log				Link function	log				Link function	log				Link function	log				Link function	log				Link function	log
GLM fitted for 11 response variables:					GLM fitted for 14 response variables:					GLM fitted for 13 response variables:					GLM fitted for 11 response variables:					GLM fitted for 11 response variables:					GLM fitted for 13 response variables:
Response	Type	F			Response	Type	F			Response	Type	F			Response	Type	F			Response	Type	F			Response	Type	F
Al-chl	quadratic	19.1			Al-chl	quadratic	184.2			Al-chl	quadratic	150.8			Al-chl	quadratic	191.2			Al-chl	quadratic	71.4			Al-chl	quadratic	35.5
Ad-esi	quadratic	8.9			Ad-esi	quadratic	9.9			Ad-esi	quadratic	8.9			Ad-esi	quadratic	6.9			Ad-esi	quadratic	9.6			Ad-esi	quadratic	6
Ap-noc	linear	4.9			Ap-cal	quadratic	8.9			Ap-cal	quadratic	14.5			Ap-cal	linear	9.4			Ap-cal	quadratic	11.6			Ap-cal	quadratic	2.9
Ap-lim	quadratic	28.5			Ap-lim	quadratic	6.9			Ap-lim	quadratic	79.5			Ap-lim	quadratic	63.6			Ap-noc	linear	4.9			Ap-noc	linear	5.3
Ap.ros	quadratic	9.8			Ap-lon	quadratic	40.1			Ap-lon	quadratic	36			Ap-lon	quadratic	24.3			Ap-lim	quadratic	42.1			Ap-lim	quadratic	33.1
Ds-rub	quadratic	3.1			Ap.ros	linear	21.3			Ap.ros	quadratic	2.6			Ap.ros	quadratic	26			Ap-lon	quadratic	40.9			Ap-lon	quadratic	10.3
L-cas	quadratic	30			Ds-rub	linear	12.6			El-tet	quadratic	7.7			Ds-rub	quadratic	3.1			L-cas	quadratic	9.4			Ap.ros	linear	6.2
L-rub	quadratic	9.3			L-cas	quadratic	24			L-cas	quadratic	6.1			L-cas	quadratic	11.2			L-fes	quadratic	19.8			Ds-rub	quadratic	2.5
M-mul	quadratic	4.5			L-fes	quadratic	11.1			L-fes	quadratic	20.7			L-ter	quadratic	4.7			M-mul	quadratic	24.3			L-cas	quadratic	11.1
O-tyr	quadratic	3.6			L-rub	quadratic	6.4			L-rub	linear	17.9			O-tyr	quadratic	6.2			O-cya	linear	8.8			L-fes	quadratic	3.4
S-mam	quadratic	12			M-mul	quadratic	2.8			M-mul	quadratic	9.5			S-mam	quadratic	2.3			S-mam	quadratic	18.9			M-mul	quadratic	7.4
					O-cya	linear	3.5			O-cya	linear	5													O-tyr	quadratic	3.1
					O-tyr	quadratic	2.4			O-tyr	quadratic	3.4													S-mam	quadratic	19.2
					S-mam	quadratic	17.2
